# Supplementary material for: Lanatoside C Inhibits Proliferation and Induces Apoptosis in Human Prostate Cancer Cells Through the TNF/IL-17 Signaling Pathway
Source: Int J Mol Sci. 2025 Mar 12;26(6):2558. doi: 10.3390/ijms26062558 (PMC11941998; doi:10.3390/ijms26062558)
Supplement: Supplementary file 1 [file ijms-26-02558-s001.zip]

Archive with 1 entries (1 files):
- ijms-3475369-supplementary.pdf
